# Supplementary material for: Genome Expression Profile Analysis of the Immature Maize Embryo during Dedifferentiation
Source: PLoS One. 2012 Mar 20;7(3):e32237. doi: 10.1371/journal.pone.0032237 (PMC3308947; doi:10.1371/journal.pone.0032237)
Supplement: Table S6 — List of enriched pathways for up-regulated DEGs in stage I sample. (XLS) [file pone.0032237.s007.xls]

## Sheet: Pathway_up_B2vsB1
List of enriched pathways for up-regulated DEGs in stage I sample
Pathway term	Pathway ID	DEGs tested	P value	Q value
Metabolism of xenobiotics by cytochrome P450	ko00980	37(0.33%)	0	0.0002
Fatty acid biosynthesis	ko00061	25(0.42%)	0	0.0002
alpha-Linolenic acid metabolism	ko00592	33(0.33%)	0	0.0004
Butanoate metabolism	ko00650	26(0.36%)	0	0.0005
Metabolic pathways	ko01100	570(0.18%)	0	0.001
Amino sugar and nucleotide sugar metabolism	ko00520	48(0.27%)	0.0001	0.0015
Porphyrin and chlorophyll metabolism	ko00860	20(0.37%)	0.0001	0.0019
Glutathione metabolism	ko00480	37(0.28%)	0.0002	0.0027
Linoleic acid metabolism	ko00591	21(0.33%)	0.0004	0.0054
Biosynthesis of phenylpropanoids	ko01061	153(0.20%)	0.0005	0.0062
Fatty acid metabolism	ko00071	28(0.28%)	0.0012	0.0121
Biosynthesis of unsaturated fatty acids	ko01040	25(0.29%)	0.0014	0.0134
beta-Alanine metabolism	ko00410	18(0.32%)	0.0016	0.0142
Phenylpropanoid biosynthesis	ko00940	103(0.21%)	0.002	0.016
Phenylalanine metabolism	ko00360	47(0.24%)	0.0021	0.0161
Glycolysis / Gluconeogenesis	ko00010	46(0.23%)	0.0036	0.0262
Biosynthesis of plant hormones	ko01070	125(0.19%)	0.0051	0.0346
Pyruvate metabolism	ko00620	29(0.24%)	0.0088	0.0568
Starch and sucrose metabolism	ko00500	83(0.20%)	0.0126	0.0772
Alanine, aspartate and glutamate metabolism	ko00250	25(0.24%)	0.015	0.0858
Flavonoid biosynthesis	ko00941	54(0.21%)	0.0153	0.0858
Tropane, piperidine and pyridine alkaloid biosynthesis	ko00960	11(0.31%)	0.0186	0.0993
Peroxisome	ko04146	41(0.21%)	0.0218	0.1119
Tyrosine metabolism	ko00350	18(0.25%)	0.0233	0.1148
Nucleotide excision repair	ko03420	27(0.23%)	0.0275	0.1302
Methane metabolism	ko00680	36(0.21%)	0.0394	0.1775
Synthesis and degradation of ketone bodies	ko00072	5(0.38%)	0.0404	0.1775
Galactose metabolism	ko00052	22(0.22%)	0.0482	0.1977
Biosynthesis of alkaloids derived from ornithine, lysine and nicotinic acid	ko01064	59(0.19%)	0.0525	0.2001
Lysine degradation	ko00310	14(0.25%)	0.0537	0.2001
Propanoate metabolism	ko00640	14(0.24%)	0.061	0.2158
Biosynthesis of alkaloids derived from shikimate pathway	ko01063	68(0.19%)	0.0629	0.2158
Stilbenoid, diarylheptanoid and gingerol biosynthesis	ko00945	52(0.19%)	0.0632	0.2158
Glycerolipid metabolism	ko00561	21(0.22%)	0.0667	0.2217
Pyrimidine metabolism	ko00240	46(0.19%)	0.069	0.2234
Benzoxazinoid biosynthesis	ko00402	20(0.22%)	0.0761	0.24
Purine metabolism	ko00230	47(0.19%)	0.087	0.2674
Zeatin biosynthesis	ko00908	30(0.20%)	0.091	0.2704
Cyanoamino acid metabolism	ko00460	25(0.20%)	0.0923	0.2704
Valine, leucine and isoleucine degradation	ko00280	16(0.22%)	0.0986	0.282
Nitrogen metabolism	ko00910	21(0.21%)	0.111	0.3084
Natural killer cell mediated cytotoxicity	ko04650	9(0.24%)	0.1139	0.3084
Taurine and hypotaurine metabolism	ko00430	3(0.38%)	0.1167	0.3084
Lysine biosynthesis	ko00300	7(0.26%)	0.1179	0.3084
Isoquinoline alkaloid biosynthesis	ko00950	9(0.24%)	0.1296	0.3321
Histidine metabolism	ko00340	8(0.24%)	0.1337	0.3355
Citrate cycle (TCA cycle)	ko00020	18(0.20%)	0.1497	0.3682
Biotin metabolism	ko00780	3(0.33%)	0.1555	0.375
Terpenoid backbone biosynthesis	ko00900	15(0.21%)	0.1611	0.381
Other glycan degradation	ko00511	9(0.23%)	0.1642	0.381
Ascorbate and aldarate metabolism	ko00053	17(0.20%)	0.1697	0.3818
Limonene and pinene degradation	ko00903	35(0.18%)	0.1707	0.3818
Arginine and proline metabolism	ko00330	19(0.20%)	0.1763	0.3872
Caffeine metabolism	ko00232	3(0.27%)	0.2418	0.5218
Cysteine and methionine metabolism	ko00270	36(0.17%)	0.2632	0.5534
Glycine, serine and threonine metabolism	ko00260	17(0.18%)	0.2678	0.5534
Nicotinate and nicotinamide metabolism	ko00760	4(0.24%)	0.2709	0.5534
Sphingolipid metabolism	ko00600	11(0.19%)	0.2744	0.5534
Biosynthesis of alkaloids derived from terpenoid and polyketide	ko01066	52(0.17%)	0.2914	0.5719
Pentose phosphate pathway	ko00030	12(0.19%)	0.2963	0.5719
Regulation of autophagy	ko04140	13(0.19%)	0.2976	0.5719
Plant-pathogen interaction	ko04626	202(0.16%)	0.3042	0.5756
Biosynthesis of alkaloids derived from histidine and purine	ko01065	46(0.17%)	0.3095	0.5768
Diterpenoid biosynthesis	ko00904	13(0.18%)	0.3162	0.5805
Tryptophan metabolism	ko00380	23(0.17%)	0.3376	0.6094
Folate biosynthesis	ko00790	4(0.21%)	0.3468	0.6094
Brassinosteroid biosynthesis	ko00905	4(0.21%)	0.3468	0.6094
Betalain biosynthesis	ko00965	2(0.25%)	0.3641	0.6308
Fructose and mannose metabolism	ko00051	19(0.17%)	0.376	0.6424
Photosynthesis	ko00195	21(0.17%)	0.3859	0.6502
Indole alkaloid biosynthesis	ko00901	8(0.18%)	0.4095	0.6806
Phenylalanine, tyrosine and tryptophan biosynthesis	ko00400	12(0.17%)	0.4371	0.7168
Carbon fixation in photosynthetic organisms	ko00710	21(0.16%)	0.4466	0.7177
ABC transporters	ko02010	20(0.16%)	0.4512	0.7177
Phosphatidylinositol signaling system	ko04070	18(0.16%)	0.461	0.7177
Glycerophospholipid metabolism	ko00564	22(0.16%)	0.4719	0.7256
Fatty acid elongation in mitochondria	ko00062	1(0.25%)	0.4944	0.7405
Circadian rhythm - plant	ko04712	26(0.16%)	0.5079	0.7405
Homologous recombination	ko03440	13(0.16%)	0.5099	0.7405
Biosynthesis of terpenoids and steroids	ko01062	64(0.16%)	0.51	0.7405
Thiamine metabolism	ko00730	3(0.18%)	0.5117	0.7405
Sulfur metabolism	ko00920	7(0.16%)	0.5465	0.7817
Flavone and flavonol biosynthesis	ko00944	12(0.15%)	0.5761	0.8145
Ubiquinone and other terpenoid-quinone biosynthesis	ko00130	11(0.15%)	0.6062	0.8378
Inositol phosphate metabolism	ko00562	14(0.15%)	0.6426	0.8783
Photosynthesis - antenna proteins	ko00196	4(0.14%)	0.6596	0.8915
Polyketide sugar unit biosynthesis	ko00523	2(0.14%)	0.6689	0.8943
Protein export	ko03060	11(0.14%)	0.6959	0.9118
Glycosphingolipid biosynthesis - ganglio series	ko00604	1(0.14%)	0.6969	0.9118
Arachidonic acid metabolism	ko00590	3(0.13%)	0.7224	0.9219
Basal transcription factors	ko03022	11(0.14%)	0.728	0.9219
RNA degradation	ko03018	23(0.14%)	0.7515	0.9219
Ubiquitin mediated proteolysis	ko04120	46(0.14%)	0.7554	0.9219
Ether lipid metabolism	ko00565	6(0.13%)	0.767	0.9219
Glycosaminoglycan degradation	ko00531	2(0.12%)	0.7708	0.9219
RNA polymerase	ko03020	11(0.13%)	0.7853	0.9219
Valine, leucine and isoleucine biosynthesis	ko00290	7(0.13%)	0.7957	0.9219
Non-homologous end-joining	ko03450	3(0.12%)	0.7974	0.9219
Anthocyanin biosynthesis	ko00942	3(0.12%)	0.7974	0.9219
Pantothenate and CoA biosynthesis	ko00770	4(0.12%)	0.8024	0.9219
Carotenoid biosynthesis	ko00906	11(0.13%)	0.8104	0.9219
Pentose and glucuronate interconversions	ko00040	18(0.13%)	0.8159	0.9219
Glucosinolate biosynthesis	ko00966	6(0.12%)	0.817	0.9219
Riboflavin metabolism	ko00740	2(0.10%)	0.8635	0.9655
Selenoamino acid metabolism	ko00450	6(0.11%)	0.881	0.9724
Endocytosis	ko04144	26(0.13%)	0.8927	0.9724
Aminoacyl-tRNA biosynthesis	ko00970	10(0.11%)	0.8934	0.9724
Glycosphingolipid biosynthesis - globo series	ko00603	1(0.07%)	0.9082	0.9799
SNARE interactions in vesicular transport	ko04130	7(0.10%)	0.9311	0.9959
Glyoxylate and dicarboxylate metabolism	ko00630	6(0.09%)	0.9492	1
N-Glycan biosynthesis	ko00510	5(0.09%)	0.961	1
Steroid biosynthesis	ko00100	5(0.07%)	0.99	1
Oxidative phosphorylation	ko00190	28(0.10%)	0.997	1
Spliceosome	ko03040	52(0.11%)	0.9976	1
Proteasome	ko03050	6(0.06%)	0.9992	1
Ribosome	ko03010	27(0.05%)	1	1
