# Supplementary material for: Genome Expression Profile Analysis of the Immature Maize Embryo during Dedifferentiation
Source: PLoS One. 2012 Mar 20;7(3):e32237. doi: 10.1371/journal.pone.0032237 (PMC3308947; doi:10.1371/journal.pone.0032237)
Supplement: Table S8 — List of enriched pathways for up-regulated DEGs in stage II sample. (XLS) [file pone.0032237.s009.xls]

## Sheet: Pathway_up_B3vsB1
List of enriched pathways for up-regulated DEGs in stage II sample
Pathway term	Pathway ID	DEGs tested	P value	Q value
Pyruvate metabolism	ko00620	47(0.39%)	0	0
Biosynthesis of plant hormones	ko01070	164(0.26%)	0	0.0004
Fatty acid biosynthesis	ko00061	26(0.43%)	0	0.0004
Glycolysis / Gluconeogenesis	ko00010	61(0.31%)	0	0.001
Amino sugar and nucleotide sugar metabolism	ko00520	55(0.31%)	0.0001	0.0016
Biosynthesis of alkaloids derived from ornithine, lysine and nicotinic acid	ko01064	85(0.28%)	0.0001	0.0016
Carbon fixation in photosynthetic organisms	ko00710	42(0.33%)	0.0001	0.0018
Metabolic pathways	ko01100	665(0.21%)	0.0003	0.0039
Biosynthesis of alkaloids derived from histidine and purine	ko01065	74(0.27%)	0.0004	0.0053
Biosynthesis of alkaloids derived from shikimate pathway	ko01063	94(0.26%)	0.0005	0.0055
Biosynthesis of alkaloids derived from terpenoid and polyketide	ko01066	81(0.26%)	0.0006	0.0066
Starch and sucrose metabolism	ko00500	102(0.24%)	0.0025	0.0253
alpha-Linolenic acid metabolism	ko00592	30(0.30%)	0.0038	0.0354
Biosynthesis of phenylpropanoids	ko01061	171(0.22%)	0.0054	0.0463
Porphyrin and chlorophyll metabolism	ko00860	18(0.33%)	0.0078	0.0631
Biosynthesis of terpenoids and steroids	ko01062	96(0.24%)	0.0084	0.0638
Glycine, serine and threonine metabolism	ko00260	27(0.29%)	0.0093	0.0659
Butanoate metabolism	ko00650	22(0.31%)	0.0109	0.0723
Circadian rhythm - plant	ko04712	43(0.26%)	0.0116	0.0723
Metabolism of xenobiotics by cytochrome P450	ko00980	31(0.28%)	0.012	0.0723
Biosynthesis of unsaturated fatty acids	ko01040	25(0.29%)	0.0157	0.0905
Cysteine and methionine metabolism	ko00270	51(0.25%)	0.0196	0.1032
Linoleic acid metabolism	ko00591	19(0.30%)	0.0198	0.1032
Nitrogen metabolism	ko00910	28(0.27%)	0.0205	0.1032
Purine metabolism	ko00230	59(0.24%)	0.0261	0.1265
Arginine and proline metabolism	ko00330	26(0.27%)	0.033	0.1537
Fructose and mannose metabolism	ko00051	29(0.26%)	0.0351	0.1572
Alanine, aspartate and glutamate metabolism	ko00250	27(0.26%)	0.0393	0.17
Pentose phosphate pathway	ko00030	18(0.28%)	0.0446	0.1861
beta-Alanine metabolism	ko00410	16(0.29%)	0.0493	0.1988
DNA replication	ko03030	26(0.25%)	0.0577	0.225
Tropane, piperidine and pyridine alkaloid biosynthesis	ko00960	11(0.31%)	0.0613	0.2279
Citrate cycle (TCA cycle)	ko00020	23(0.26%)	0.0622	0.2279
Glutathione metabolism	ko00480	32(0.24%)	0.0645	0.2284
Ascorbate and aldarate metabolism	ko00053	22(0.26%)	0.0661	0.2284
Phenylalanine metabolism	ko00360	46(0.23%)	0.0722	0.2426
Synthesis and degradation of ketone bodies	ko00072	5(0.38%)	0.0795	0.26
Glycosylphosphatidylinositol(GPI)-anchor biosynthesis	ko00563	7(0.32%)	0.1027	0.3185
Tyrosine metabolism	ko00350	18(0.25%)	0.1056	0.3194
Fatty acid metabolism	ko00071	24(0.24%)	0.1154	0.3405
Cyanoamino acid metabolism	ko00460	28(0.23%)	0.1443	0.4157
Methane metabolism	ko00680	38(0.22%)	0.155	0.4362
Phenylalanine, tyrosine and tryptophan biosynthesis	ko00400	17(0.24%)	0.1675	0.4504
Sphingolipid metabolism	ko00600	14(0.25%)	0.1707	0.4504
Ubiquitin mediated proteolysis	ko04120	67(0.21%)	0.1712	0.4504
Taurine and hypotaurine metabolism	ko00430	3(0.38%)	0.1772	0.4561
Terpenoid backbone biosynthesis	ko00900	17(0.23%)	0.1992	0.4702
ABC transporters	ko02010	27(0.22%)	0.201	0.4702
Protein export	ko03060	18(0.23%)	0.2019	0.4702
Glycosaminoglycan degradation	ko00531	5(0.29%)	0.202	0.4702
Nicotinate and nicotinamide metabolism	ko00760	5(0.29%)	0.202	0.4702
Nucleotide excision repair	ko03420	26(0.22%)	0.2269	0.5037
RNA degradation	ko03018	35(0.21%)	0.2273	0.5037
Regulation of autophagy	ko04140	16(0.23%)	0.2316	0.5037
Lysine biosynthesis	ko00300	7(0.26%)	0.2331	0.5037
Glycerolipid metabolism	ko00561	21(0.22%)	0.2549	0.5411
Polyketide sugar unit biosynthesis	ko00523	4(0.29%)	0.2611	0.5446
Isoquinoline alkaloid biosynthesis	ko00950	9(0.24%)	0.2765	0.5671
Valine, leucine and isoleucine degradation	ko00280	16(0.22%)	0.2891	0.5831
Pyrimidine metabolism	ko00240	48(0.20%)	0.3059	0.6068
Caffeine metabolism	ko00232	3(0.27%)	0.3427	0.6581
Vitamin B6 metabolism	ko00750	3(0.27%)	0.3427	0.6581
Benzoxazinoid biosynthesis	ko00402	19(0.21%)	0.3641	0.6777
Galactose metabolism	ko00052	20(0.20%)	0.3804	0.6974
Peroxisome	ko04146	38(0.20%)	0.3898	0.704
Plant-pathogen interaction	ko04626	238(0.19%)	0.3989	0.7099
Phosphatidylinositol signaling system	ko04070	22(0.20%)	0.4107	0.7202
Sulfur metabolism	ko00920	9(0.20%)	0.4488	0.7758
Diterpenoid biosynthesis	ko00904	14(0.20%)	0.4687	0.7988
Phenylpropanoid biosynthesis	ko00940	95(0.19%)	0.4889	0.8145
Brassinosteroid biosynthesis	ko00905	4(0.21%)	0.4914	0.8145
Flavonoid biosynthesis	ko00941	49(0.19%)	0.5053	0.8262
Propanoate metabolism	ko00640	11(0.19%)	0.54	0.8597
Glyoxylate and dicarboxylate metabolism	ko00630	12(0.19%)	0.5545	0.8668
Natural killer cell mediated cytotoxicity	ko04650	7(0.19%)	0.5588	0.8668
Base excision repair	ko03410	17(0.18%)	0.5736	0.8785
Histidine metabolism	ko00340	6(0.18%)	0.6062	0.9169
Valine, leucine and isoleucine biosynthesis	ko00290	10(0.18%)	0.6253	0.9192
Photosynthesis - antenna proteins	ko00196	5(0.18%)	0.6266	0.9192
Inositol phosphate metabolism	ko00562	17(0.18%)	0.6305	0.9192
Other glycan degradation	ko00511	7(0.17%)	0.6465	0.9313
Carotenoid biosynthesis	ko00906	15(0.17%)	0.6692	0.9526
Endocytosis	ko04144	35(0.17%)	0.7425	1
Non-homologous end-joining	ko03450	4(0.15%)	0.7477	1
Glucosinolate biosynthesis	ko00966	8(0.16%)	0.7478	1
Basal transcription factors	ko03022	13(0.16%)	0.7623	1
Homologous recombination	ko03440	13(0.16%)	0.778	1
Pantothenate and CoA biosynthesis	ko00770	5(0.15%)	0.7928	1
Ether lipid metabolism	ko00565	7(0.15%)	0.8062	1
Betalain biosynthesis	ko00965	1(0.13%)	0.811	1
Limonene and pinene degradation	ko00903	31(0.16%)	0.835	1
Selenoamino acid metabolism	ko00450	8(0.15%)	0.8368	1
Stilbenoid, diarylheptanoid and gingerol biosynthesis	ko00945	45(0.17%)	0.8371	1
Thiamine metabolism	ko00730	2(0.12%)	0.8569	1
Lysine degradation	ko00310	8(0.14%)	0.8647	1
Photosynthesis	ko00195	19(0.15%)	0.868	1
Glycerophospholipid metabolism	ko00564	21(0.15%)	0.8694	1
Pentose and glucuronate interconversions	ko00040	21(0.15%)	0.8694	1
Spliceosome	ko03040	78(0.17%)	0.8717	1
Zeatin biosynthesis	ko00908	23(0.15%)	0.8864	1
Flavone and flavonol biosynthesis	ko00944	11(0.14%)	0.8901	1
Anthocyanin biosynthesis	ko00942	3(0.12%)	0.8913	1
Folate biosynthesis	ko00790	2(0.11%)	0.8968	1
Aminoacyl-tRNA biosynthesis	ko00970	12(0.14%)	0.9136	1
Riboflavin metabolism	ko00740	2(0.10%)	0.9262	1
Indole alkaloid biosynthesis	ko00901	5(0.11%)	0.9433	1
Tryptophan metabolism	ko00380	18(0.14%)	0.9574	1
SNARE interactions in vesicular transport	ko04130	8(0.12%)	0.9614	1
Oxidative phosphorylation	ko00190	41(0.15%)	0.9625	1
RNA polymerase	ko03020	10(0.12%)	0.9671	1
Ubiquinone and other terpenoid-quinone biosynthesis	ko00130	8(0.11%)	0.9757	1
Proteasome	ko03050	12(0.12%)	0.9773	1
Steroid biosynthesis	ko00100	7(0.10%)	0.9854	1
N-Glycan biosynthesis	ko00510	1(0.02%)	1	1
Ribosome	ko03010	53(0.10%)	1	1
