# Supplementary material for: Genome Expression Profile Analysis of the Immature Maize Embryo during Dedifferentiation
Source: PLoS One. 2012 Mar 20;7(3):e32237. doi: 10.1371/journal.pone.0032237 (PMC3308947; doi:10.1371/journal.pone.0032237)
Supplement: Table S11 — List of enriched pathways for down-regulated DEGs in stage III sample. (XLS) [file pone.0032237.s012.xls]

## Sheet: Pathway_down_B4vsB1
List of enriched pathways for down-regulated DEGs in stage III sample
Pathway term	Pathway ID	DEGs tested	P value	Q value
Pyruvate metabolism	ko00620	46(0.39%)	0	0
Glycolysis / Gluconeogenesis	ko00010	63(0.32%)	0	0.0001
Phenylalanine metabolism	ko00360	61(0.31%)	0	0.0002
Biosynthesis of phenylpropanoids	ko01061	182(0.24%)	0	0.0002
Metabolic pathways	ko01100	652(0.21%)	0	0.0002
Biosynthesis of plant hormones	ko01070	159(0.25%)	0	0.0002
Biosynthesis of alkaloids derived from ornithine, lysine and nicotinic acid	ko01064	82(0.27%)	0.0001	0.001
Butanoate metabolism	ko00650	27(0.38%)	0.0001	0.001
Methane metabolism	ko00680	50(0.29%)	0.0002	0.0027
Amino sugar and nucleotide sugar metabolism	ko00520	51(0.29%)	0.0003	0.0031
Metabolism of xenobiotics by cytochrome P450	ko00980	35(0.32%)	0.0003	0.0036
DNA replication	ko03030	32(0.31%)	0.0006	0.0065
Fatty acid biosynthesis	ko00061	21(0.35%)	0.0011	0.0104
Biosynthesis of alkaloids derived from shikimate pathway	ko01063	88(0.24%)	0.0012	0.0104
Carbon fixation in photosynthetic organisms	ko00710	37(0.29%)	0.0014	0.0108
Starch and sucrose metabolism	ko00500	99(0.24%)	0.0015	0.0108
Phenylpropanoid biosynthesis	ko00940	116(0.23%)	0.0015	0.0108
Biosynthesis of alkaloids derived from histidine and purine	ko01065	68(0.25%)	0.0018	0.0123
Biosynthesis of alkaloids derived from terpenoid and polyketide	ko01066	74(0.24%)	0.0033	0.0211
Synthesis and degradation of ketone bodies	ko00072	7(0.54%)	0.0036	0.022
Mismatch repair	ko03430	21(0.32%)	0.0042	0.0225
Biosynthesis of unsaturated fatty acids	ko01040	26(0.30%)	0.0041	0.0225
Fatty acid metabolism	ko00071	29(0.29%)	0.0041	0.0225
Linoleic acid metabolism	ko00591	20(0.32%)	0.0053	0.0271
Pentose phosphate pathway	ko00030	20(0.31%)	0.0065	0.0317
Glutathione metabolism	ko00480	35(0.27%)	0.0074	0.0348
alpha-Linolenic acid metabolism	ko00592	27(0.27%)	0.0131	0.0592
Nucleotide excision repair	ko03420	31(0.26%)	0.0162	0.0706
Cysteine and methionine metabolism	ko00270	49(0.24%)	0.0186	0.0781
Biosynthesis of terpenoids and steroids	ko01062	89(0.22%)	0.021	0.0813
Circadian rhythm - plant	ko04712	40(0.24%)	0.0212	0.0813
Tyrosine metabolism	ko00350	20(0.28%)	0.0213	0.0813
Porphyrin and chlorophyll metabolism	ko00860	16(0.30%)	0.0234	0.0867
Arginine and proline metabolism	ko00330	25(0.26%)	0.0324	0.1098
Benzoxazinoid biosynthesis	ko00402	24(0.26%)	0.0311	0.1098
Fructose and mannose metabolism	ko00051	28(0.25%)	0.0321	0.1098
Alanine, aspartate and glutamate metabolism	ko00250	26(0.25%)	0.0376	0.1238
Ascorbate and aldarate metabolism	ko00053	22(0.26%)	0.041	0.1282
Propanoate metabolism	ko00640	16(0.28%)	0.0441	0.1346
Nitrogen metabolism	ko00910	25(0.25%)	0.0558	0.166
Galactose metabolism	ko00052	24(0.24%)	0.0605	0.1716
Cyanoamino acid metabolism	ko00460	29(0.24%)	0.0595	0.1716
Phenylalanine, tyrosine and tryptophan biosynthesis	ko00400	18(0.25%)	0.0717	0.1988
Lipoic acid metabolism	ko00785	3(0.50%)	0.0744	0.2016
Valine, leucine and isoleucine degradation	ko00280	18(0.25%)	0.0896	0.2375
Tropane, piperidine and pyridine alkaloid biosynthesis	ko00960	10(0.28%)	0.095	0.2415
Lysine biosynthesis	ko00300	8(0.30%)	0.0941	0.2415
Citrate cycle (TCA cycle)	ko00020	21(0.24%)	0.1034	0.2575
Pyrimidine metabolism	ko00240	50(0.21%)	0.1118	0.2714
beta-Alanine metabolism	ko00410	14(0.25%)	0.1134	0.2714
Base excision repair	ko03410	21(0.23%)	0.1345	0.3156
Purine metabolism	ko00230	51(0.21%)	0.1431	0.3295
Peroxisome	ko04146	40(0.21%)	0.1617	0.3653
Nicotinate and nicotinamide metabolism	ko00760	5(0.29%)	0.1734	0.3846
Homologous recombination	ko03440	18(0.22%)	0.187	0.4003
Glycosylphosphatidylinositol(GPI)-anchor biosynthesis	ko00563	6(0.27%)	0.1865	0.4003
Terpenoid backbone biosynthesis	ko00900	16(0.22%)	0.2214	0.4657
Histidine metabolism	ko00340	8(0.24%)	0.2257	0.4667
Brassinosteroid biosynthesis	ko00905	5(0.26%)	0.2423	0.4847
Glycerolipid metabolism	ko00561	20(0.21%)	0.2594	0.5104
Plant-pathogen interaction	ko04626	231(0.19%)	0.2688	0.5206
Other glycan degradation	ko00511	9(0.23%)	0.2777	0.5294
Flavonoid biosynthesis	ko00941	50(0.19%)	0.2942	0.5523
Riboflavin metabolism	ko00740	5(0.24%)	0.317	0.586
Natural killer cell mediated cytotoxicity	ko04650	8(0.22%)	0.3368	0.6133
Isoquinoline alkaloid biosynthesis	ko00950	8(0.21%)	0.366	0.6378
Carotenoid biosynthesis	ko00906	17(0.20%)	0.3641	0.6378
Glycosaminoglycan degradation	ko00531	4(0.24%)	0.3612	0.6378
Tryptophan metabolism	ko00380	25(0.19%)	0.424	0.7087
Stilbenoid, diarylheptanoid and gingerol biosynthesis	ko00945	50(0.19%)	0.4134	0.7087
ABC transporters	ko02010	23(0.19%)	0.424	0.7087
Folate biosynthesis	ko00790	4(0.21%)	0.4487	0.7128
Inositol phosphate metabolism	ko00562	18(0.19%)	0.4325	0.7128
Lysine degradation	ko00310	11(0.19%)	0.4418	0.7128
Limonene and pinene degradation	ko00903	35(0.18%)	0.4499	0.7128
Ubiquitin mediated proteolysis	ko04120	58(0.18%)	0.4638	0.7255
Regulation of autophagy	ko04140	13(0.19%)	0.4872	0.7525
Biotin metabolism	ko00780	2(0.22%)	0.4969	0.7578
Phosphatidylinositol signaling system	ko04070	20(0.18%)	0.5044	0.7598
Fatty acid elongation in mitochondria	ko00062	1(0.25%)	0.5449	0.8007
Sulfur metabolism	ko00920	8(0.18%)	0.5397	0.8007
Photosynthesis	ko00195	22(0.18%)	0.5513	0.8007
Sphingolipid metabolism	ko00600	10(0.18%)	0.5795	0.8221
Glycine, serine and threonine metabolism	ko00260	16(0.17%)	0.5901	0.8274
Arachidonic acid metabolism	ko00590	4(0.17%)	0.6086	0.8372
Valine, leucine and isoleucine biosynthesis	ko00290	9(0.16%)	0.6905	0.9269
Glucosinolate biosynthesis	ko00966	8(0.16%)	0.6913	0.9269
Indole alkaloid biosynthesis	ko00901	7(0.16%)	0.7162	0.9497
Glyoxylate and dicarboxylate metabolism	ko00630	10(0.16%)	0.7292	0.9566
Endocytosis	ko04144	33(0.16%)	0.7532	0.9657
Protein export	ko03060	12(0.15%)	0.7599	0.9657
Ubiquinone and other terpenoid-quinone biosynthesis	ko00130	11(0.15%)	0.7779	0.9784
One carbon pool by folate	ko00670	2(0.11%)	0.8781	1
Pentose and glucuronate interconversions	ko00040	17(0.13%)	0.9651	1
Steroid biosynthesis	ko00100	7(0.10%)	0.9768	1
RNA polymerase	ko03020	12(0.14%)	0.8421	1
N-Glycan biosynthesis	ko00510	7(0.12%)	0.9135	1
Non-homologous end-joining	ko03450	3(0.12%)	0.8682	1
SNARE interactions in vesicular transport	ko04130	7(0.10%)	0.974	1
Basal transcription factors	ko03022	7(0.09%)	0.9931	1
Proteasome	ko03050	8(0.08%)	0.9987	1
Oxidative phosphorylation	ko00190	33(0.12%)	0.9971	1
Aminoacyl-tRNA biosynthesis	ko00970	12(0.14%)	0.8741	1
Zeatin biosynthesis	ko00908	21(0.14%)	0.9148	1
RNA degradation	ko03018	24(0.15%)	0.8848	1
Spliceosome	ko03040	62(0.13%)	0.9963	1
Diterpenoid biosynthesis	ko00904	10(0.14%)	0.8388	1
Ether lipid metabolism	ko00565	5(0.11%)	0.9399	1
Flavone and flavonol biosynthesis	ko00944	10(0.13%)	0.9104	1
Selenoamino acid metabolism	ko00450	7(0.13%)	0.8834	1
Ribosome	ko03010	47(0.08%)	1	1
Glycerophospholipid metabolism	ko00564	18(0.13%)	0.9414	1
